# Supplementary material for: Directional reorientation of migrating neutrophils is limited by suppression of receptor input signaling at the cell rear through myosin II activity
Source: Nat Commun. 2021 Nov 16;12:6619. doi: 10.1038/s41467-021-26622-z (PMC8595366; doi:10.1038/s41467-021-26622-z)
Supplement: Supplementary file 3 — Supplementary Data 1 [file 41467_2021_26622_MOESM3_ESM.xlsx]

## Sheet: Sheet1
	Primer #	Primer Name	Sequence 5' to 3'
Cdc42 TomKat FRET Sensor Plasmid
	P-01	tdTom_4tdKatgib.FOR	AGCAAACTGGGGCACAGCCTCGAGTCCGGACGCGGCCGCTCAATGGTGAGCAAGGGCGAG
	P-02	tdTom_4tdKatgib.REV	TATGGCTGATTATGATCTGGATCCAGAGTCGCTCCCTTGTACAGCTCGTCCATGCCGTAC
	P-03	PBSR_TomKatPrimed.FOR	tggcaaagaattGGGATCCGTCCGCTAGCGCTACCGGT
	P-04	PBSR_TKPrimed_ECORI.REV	taccatctttgctcatcttGCaGAATTCATGATCTGGATCCAGAGTCGCt
	P-05	PBSR_4TomKatTry2_For	TGTACAAGggaGCGACTCTGaagatgagcaaagatggtaaaaagaagaaaaagaagtcaa
	p-06	PBSR_4TomKatTry2_Rev	CATGGTGGCGACCGGTAGCGCGGATCCCaattctttgccaaaa
Parapinopsina plasmid	p-07	ProlacPP1_4SC160_F	tccatttcaggtgtcgtgaggatccACGAGAATGGACTCTAAGGGCAGCAGCCAG
	p-08	ProPP1_4mCit-SC321_R	ccttgctcacATGCATTTCAGCAGGGGCCACCTGG
	p-09	mCit_4ProPP1-SC321_F	CCCTGCTGAAATGCATgtgagcaagggcgaggagctg
	p-10	mCit_4PP1-Sc160_R	ctctagagcggccgcTCActtgtacagctcgtccatgccgag
	p-11	SC160_vect_F	gcggccgctctagagtcgac
	p-12	SC160_vectV2_R	TCTCGTggatcctcacgacacctgaaatg
	p-13	mCit_seq_F	gcaccatcttcttcaaggac
	p-14	mCit_Seq_R	gtccttgaagaagatggtgc
	p-15	PP1hs_Col_F	CTGTGGCCGTGATTGCCCTC
	p-16	PP1hs_Col_R	AGCCCTAGCAGCGGACCC
Myl9 Plasmid	p-17	EF-1a_seq.F	ggagtacgtcgtctttaggt
	p-18	IRES_4SEQ	AAGACCCCTAGGAATGCTCGTCA
	p-19	IRES_5'-Seq_R	CCTCACATTGCCAAAAGACG
	p-20	iRFP-CAAX seq3.FOR	gatgtcgctgtcgatcatc
	p-21	iRFP_4SC627_F	catttcaggtgtcgtgagGagcgctatggcgcgtaaggtcgatctcacctcctg
	p-22	iRFP_4SC627_R	gttcgtggcgccgctgcctGCacttccgcgttggtggtgggcggcg
	p-23	iRFP_col_F	atccccggcagcattcagcc
	p-24	iRFP_col_R	cggattgtcggcctgttcggc
	p-25	mScar-Seq-F	TGAAGCTCCGCGGCACCAACTTC
	p-26	mScarlet-I_4SC627_F	GAGAATCCTGGCCCAACGacgcgtGTGAGCAAGGGCGAGGCAGTGATCAAGG
	p-27	mScarlet-I_4SC627_R	gcttgctggacataccggctccCTTGTACAGCTCGTCCATGCCgccgg
	p-28	myl9_4SC627_F	GGCATGGACGAGCTGTACAAGggagccggtatgtccagcaagcggg
	p-29	Myl9_4SC627_R	ccgcggcccgACatgcatCGCTTAGTCGTCTTTATCCTTGGCGCCATGTTTGAGGatgc
	p-30	MYL9_col_F	cagcaagcgggccaaagc
	p-31	MYL9_Col_R	ctttatccttggcgccatgtttgag
	p-32	P2AT2A_4SC627_F	accaccaacgcGGAAGTGCAggcagcggcgccacgaacttctc
	p-33	P2AT2A_4SC627_R	CTTGCTCACACGCGTcgtTGGGCCAGGATTCTCCTCGACGTCAC
	p-34	PHGrp1_colony.REV	cggaattgatcccgctagag
	p-35	Scar_col_F	GCTCCATGAACGGCCACGAG
	p-36	Scar_col_R	GGCGCAGGGCCATCTTAATG
	p-37	t74i-Scar_F	CCAGGGCCTTCATCAAGCACCCCGCCG
	p-38	T74I_scar_R	CGGCGGGGTGCTTGATGAAGGCCCTGG
