# Supplementary material for: Directional reorientation of migrating neutrophils is limited by suppression of receptor input signaling at the cell rear through myosin II activity
Source: Nat Commun. 2021 Nov 16;12:6619. doi: 10.1038/s41467-021-26622-z (PMC8595366; doi:10.1038/s41467-021-26622-z)
Supplement: Supplementary file 9 — Source Data [file 41467_2021_26622_MOESM9_ESM.xlsx]

## Sheet: Figure 1c
Figure 1c	% of non-stimulated cells that reversed				% of persistent stimulated cells that reversed							number of cells
	mean	SD	number of cells	number of experiments	mean	SD	number of cells	number of experiments				not reversed	reversed	total
	0	0	32	3	48.2	2.7	336	36			no stim	32	0	32
											persistent stim	174	162	336
												p value for Fisher exact across lines
											no stim vs persistent stim	8.5481e-26

## Sheet: Figure 1d
Figure 1d		reversers			non-reversers
	interpolated distance relevant to cell rear	Cdc42 activity profile (mean)	Cdc42 activity profile (SD)	Cdc42 activity profile (SE)	Cdc42 activity profile (mean)	Cdc42 activity profile (SD)	Cdc42 activity profile (SE)
	0	0.99025	0.041367	0.0046839	0.96613	0.038237	0.0036457
	0.0062893	0.98766	0.035545	0.0040246	0.96567	0.03277	0.0031245
	0.012579	0.98553	0.033567	0.0038007	0.96515	0.030873	0.0029436
	0.018868	0.98341	0.032712	0.0037039	0.96442	0.03012	0.0028718
	0.025157	0.98126	0.032131	0.0036381	0.96372	0.029407	0.0028039
	0.031447	0.97968	0.03178	0.0035984	0.96297	0.029045	0.0027693
	0.037736	0.97886	0.031601	0.0035781	0.96215	0.029167	0.002781
	0.044025	0.97854	0.03146	0.0035621	0.96152	0.029563	0.0028187
	0.050314	0.97817	0.031093	0.0035205	0.96123	0.029894	0.0028503
	0.056604	0.97769	0.030989	0.0035088	0.9608	0.029839	0.002845
	0.062893	0.97769	0.031045	0.0035152	0.9604	0.029625	0.0028246
	0.069182	0.97759	0.031424	0.003558	0.9604	0.029574	0.0028197
	0.075472	0.97718	0.031722	0.0035918	0.96046	0.029898	0.0028507
	0.081761	0.97675	0.031591	0.003577	0.96033	0.030395	0.0028981
	0.08805	0.97645	0.031148	0.0035268	0.96029	0.030716	0.0029287
	0.09434	0.97615	0.030725	0.003479	0.9602	0.030598	0.0029174
	0.10063	0.97543	0.030557	0.0034599	0.96	0.03038	0.0028966
	0.10692	0.9745	0.030485	0.0034518	0.9597	0.030166	0.0028762
	0.11321	0.97394	0.030143	0.003413	0.95938	0.030072	0.0028672
	0.1195	0.97383	0.029888	0.0033842	0.95904	0.030093	0.0028693
	0.12579	0.97371	0.030047	0.0034022	0.95894	0.030276	0.0028867
	0.13208	0.97351	0.030094	0.0034075	0.95915	0.030578	0.0029155
	0.13836	0.97343	0.029936	0.0033896	0.95954	0.03081	0.0029376
	0.14465	0.97333	0.029578	0.0033491	0.95972	0.030785	0.0029352
	0.15094	0.9727	0.029291	0.0033166	0.95974	0.030674	0.0029246
	0.15723	0.97209	0.029291	0.0033165	0.95974	0.030589	0.0029166
	0.16352	0.97186	0.029238	0.0033105	0.95981	0.030548	0.0029126
	0.16981	0.97196	0.029121	0.0032973	0.95998	0.030534	0.0029113
	0.1761	0.97173	0.029241	0.0033109	0.96019	0.030652	0.0029225
	0.18239	0.97096	0.029516	0.003342	0.96031	0.030953	0.0029513
	0.18868	0.97015	0.029572	0.0033484	0.96032	0.031156	0.0029706
	0.19497	0.96949	0.029506	0.0033409	0.96029	0.031175	0.0029724
	0.20126	0.96888	0.029628	0.0033547	0.96023	0.031021	0.0029577
	0.20755	0.96854	0.029991	0.0033958	0.96026	0.031002	0.002956
	0.21384	0.96842	0.030451	0.0034479	0.96038	0.031123	0.0029675
	0.22013	0.96825	0.03083	0.0034908	0.96071	0.031264	0.0029809
	0.22642	0.96804	0.031152	0.0035272	0.9612	0.031303	0.0029846
	0.2327	0.96794	0.031506	0.0035673	0.96167	0.031243	0.0029789
	0.23899	0.968	0.031833	0.0036044	0.96199	0.031258	0.0029803
	0.24528	0.96827	0.032052	0.0036292	0.96225	0.031389	0.0029928
	0.25157	0.96877	0.032089	0.0036334	0.96245	0.03157	0.0030101
	0.25786	0.96928	0.03204	0.0036279	0.96264	0.031712	0.0030236
	0.26415	0.96973	0.03202	0.0036255	0.963	0.031728	0.0030251
	0.27044	0.97011	0.032238	0.0036503	0.96348	0.031646	0.0030174
	0.27673	0.97036	0.032599	0.0036911	0.96393	0.031736	0.0030259
	0.28302	0.97051	0.03288	0.0037229	0.9644	0.032014	0.0030524
	0.28931	0.97069	0.03302	0.0037388	0.96489	0.032291	0.0030788
	0.2956	0.97098	0.032921	0.0037276	0.96541	0.03245	0.003094
	0.30189	0.97157	0.032769	0.0037103	0.96604	0.032533	0.0031019
	0.30818	0.97236	0.032759	0.0037093	0.96662	0.032578	0.0031062
	0.31447	0.97314	0.03287	0.0037218	0.96721	0.032552	0.0031038
	0.32075	0.97387	0.033075	0.003745	0.96796	0.032542	0.0031028
	0.32704	0.97458	0.033275	0.0037676	0.96888	0.0327	0.0031178
	0.33333	0.97525	0.033531	0.0037966	0.96975	0.033016	0.0031479
	0.33962	0.97596	0.033828	0.0038303	0.97056	0.03332	0.003177
	0.34591	0.9768	0.034035	0.0038537	0.97129	0.033566	0.0032004
	0.3522	0.97779	0.034264	0.0038796	0.97208	0.033821	0.0032247
	0.35849	0.97876	0.034501	0.0039065	0.97307	0.033958	0.0032378
	0.36478	0.97974	0.034798	0.0039401	0.97413	0.033975	0.0032394
	0.37107	0.98086	0.035118	0.0039763	0.97514	0.034061	0.0032475
	0.37736	0.98217	0.035354	0.004003	0.97609	0.034263	0.0032669
	0.38365	0.98351	0.035567	0.0040272	0.97709	0.034498	0.0032892
	0.38994	0.98468	0.035937	0.0040691	0.97816	0.034695	0.003308
	0.39623	0.98578	0.036294	0.0041094	0.97916	0.034942	0.0033316
	0.40252	0.98697	0.036446	0.0041266	0.98015	0.035226	0.0033587
	0.40881	0.98828	0.036489	0.0041315	0.98123	0.03538	0.0033733
	0.41509	0.98968	0.036545	0.0041379	0.98229	0.035511	0.0033859
	0.42138	0.99098	0.036681	0.0041533	0.98326	0.035788	0.0034122
	0.42767	0.99217	0.036821	0.0041692	0.98438	0.036164	0.0034481
	0.43396	0.99331	0.036949	0.0041836	0.98559	0.036466	0.0034769
	0.44025	0.99444	0.037032	0.0041931	0.98683	0.036631	0.0034926
	0.44654	0.99556	0.037102	0.0042009	0.988	0.036877	0.0035161
	0.45283	0.99676	0.037121	0.0042032	0.98904	0.037263	0.0035529
	0.45912	0.99805	0.037257	0.0042185	0.99004	0.037721	0.0035965
	0.46541	0.99947	0.037456	0.004241	0.99114	0.038113	0.003634
	0.4717	1.001	0.037705	0.0042692	0.99226	0.038426	0.0036638
	0.47799	1.0024	0.038007	0.0043034	0.9934	0.038643	0.0036844
	0.48428	1.0036	0.038202	0.0043256	0.99467	0.038837	0.003703
	0.49057	1.0047	0.038226	0.0043282	0.99599	0.039154	0.0037332
	0.49686	1.0058	0.038113	0.0043155	0.99718	0.039467	0.003763
	0.50314	1.0069	0.038026	0.0043056	0.99835	0.039652	0.0037806
	0.50943	1.008	0.038105	0.0043146	0.99957	0.039768	0.0037917
	0.51572	1.0092	0.038186	0.0043237	1.0008	0.039816	0.0037963
	0.52201	1.0105	0.038212	0.0043266	1.0019	0.039847	0.0037993
	0.5283	1.0115	0.038262	0.0043324	1.003	0.039893	0.0038036
	0.53459	1.0125	0.038352	0.0043425	1.0041	0.03995	0.0038091
	0.54088	1.0135	0.038413	0.0043494	1.0052	0.040109	0.0038242
	0.54717	1.0146	0.038338	0.0043409	1.0063	0.040288	0.0038413
	0.55346	1.0156	0.038215	0.004327	1.0073	0.040487	0.0038603
	0.55975	1.0165	0.038195	0.0043247	1.0083	0.040618	0.0038727
	0.56604	1.0175	0.038204	0.0043258	1.0094	0.040644	0.0038753
	0.57233	1.0187	0.038294	0.004336	1.0104	0.040743	0.0038847
	0.57862	1.0198	0.038377	0.0043454	1.0114	0.040866	0.0038965
	0.58491	1.021	0.03832	0.0043389	1.0124	0.040909	0.0039005
	0.59119	1.022	0.038242	0.0043301	1.0135	0.040829	0.0038929
	0.59748	1.0228	0.038257	0.0043318	1.0146	0.040834	0.0038933
	0.60377	1.0237	0.038378	0.0043454	1.0158	0.040896	0.0038993
	0.61006	1.0248	0.038322	0.0043391	1.0169	0.040933	0.0039028
	0.61635	1.0258	0.03806	0.0043095	1.018	0.040986	0.0039079
	0.62264	1.0267	0.03795	0.004297	1.0191	0.041084	0.0039172
	0.62893	1.0275	0.037885	0.0042897	1.0201	0.041174	0.0039258
	0.63522	1.0284	0.037625	0.0042602	1.0212	0.041175	0.0039259
	0.64151	1.0293	0.037437	0.004239	1.0223	0.041046	0.0039136
	0.6478	1.0302	0.037546	0.0042513	1.0233	0.040848	0.0038947
	0.65409	1.031	0.037736	0.0042727	1.0243	0.040691	0.0038798
	0.66038	1.0317	0.03763	0.0042608	1.0254	0.040563	0.0038675
	0.66667	1.0326	0.037391	0.0042337	1.0264	0.040454	0.0038572
	0.67296	1.0335	0.037307	0.0042242	1.0274	0.040403	0.0038523
	0.67925	1.0343	0.037352	0.0042293	1.0285	0.0403	0.0038424
	0.68553	1.0353	0.037327	0.0042264	1.0295	0.04013	0.0038262
	0.69182	1.0363	0.037235	0.004216	1.0305	0.040103	0.0038237
	0.69811	1.0371	0.037048	0.0041948	1.0315	0.040203	0.0038332
	0.7044	1.0378	0.036902	0.0041783	1.0325	0.040346	0.0038469
	0.71069	1.0385	0.036882	0.0041761	1.0336	0.040358	0.003848
	0.71698	1.0392	0.036815	0.0041685	1.0345	0.040205	0.0038333
	0.72327	1.0399	0.036642	0.0041489	1.0353	0.040019	0.0038156
	0.72956	1.0406	0.036359	0.0041168	1.0363	0.039928	0.0038069
	0.73585	1.0412	0.03614	0.004092	1.0371	0.039981	0.0038121
	0.74214	1.0417	0.035944	0.0040699	1.0378	0.03995	0.0038091
	0.74843	1.0421	0.035779	0.0040512	1.0386	0.039831	0.0037978
	0.75472	1.0425	0.035794	0.0040529	1.0395	0.039829	0.0037975
	0.76101	1.0429	0.035762	0.0040493	1.0407	0.03993	0.0038072
	0.7673	1.0436	0.035572	0.0040277	1.0419	0.039925	0.0038067
	0.77358	1.0444	0.035405	0.0040088	1.0428	0.039849	0.0037995
	0.77987	1.0452	0.035233	0.0039894	1.0435	0.039832	0.0037978
	0.78616	1.046	0.034998	0.0039627	1.0444	0.0399	0.0038043
	0.79245	1.0466	0.034643	0.0039226	1.0454	0.039973	0.0038113
	0.79874	1.0471	0.034383	0.0038932	1.0464	0.039866	0.003801
	0.80503	1.0477	0.034274	0.0038808	1.0475	0.039627	0.0037783
	0.81132	1.0483	0.034341	0.0038883	1.0483	0.039434	0.0037599
	0.81761	1.0488	0.034621	0.0039201	1.049	0.039316	0.0037487
	0.8239	1.0493	0.034879	0.0039493	1.0499	0.039259	0.0037432
	0.83019	1.0498	0.035001	0.0039631	1.0507	0.039255	0.0037428
	0.83648	1.0504	0.035091	0.0039733	1.0515	0.039283	0.0037455
	0.84277	1.0511	0.03509	0.0039732	1.0524	0.039334	0.0037504
	0.84906	1.0518	0.035015	0.0039646	1.0532	0.039374	0.0037542
	0.85535	1.0524	0.034984	0.0039612	1.0541	0.039369	0.0037536
	0.86164	1.0529	0.035162	0.0039813	1.0549	0.039293	0.0037464
	0.86792	1.0533	0.035314	0.0039985	1.0558	0.039249	0.0037423
	0.87421	1.0537	0.035303	0.0039973	1.0564	0.039392	0.0037559
	0.8805	1.0541	0.035335	0.0040009	1.057	0.039583	0.0037741
	0.88679	1.0544	0.035589	0.0040297	1.0576	0.039685	0.0037839
	0.89308	1.0546	0.036011	0.0040774	1.0581	0.039759	0.0037909
	0.89937	1.0551	0.036423	0.0041241	1.0585	0.039857	0.0038002
	0.90566	1.0557	0.036779	0.0041644	1.0588	0.039973	0.0038113
	0.91195	1.0564	0.037131	0.0042042	1.0588	0.040178	0.0038308
	0.91824	1.057	0.037508	0.004247	1.0591	0.040397	0.0038517
	0.92453	1.0578	0.037707	0.0042695	1.0595	0.040566	0.0038678
	0.93082	1.0587	0.037906	0.004292	1.0602	0.040561	0.0038674
	0.93711	1.0598	0.038286	0.004335	1.0608	0.040565	0.0038677
	0.9434	1.0606	0.038685	0.0043802	1.0613	0.040704	0.003881
	0.94969	1.0614	0.039011	0.0044171	1.0615	0.041238	0.0039319
	0.95597	1.0621	0.039348	0.0044552	1.0615	0.042518	0.004054
	0.96226	1.0626	0.039568	0.0044802	1.0614	0.044068	0.0042017
	0.96855	1.0631	0.039649	0.0044893	1.0617	0.0452	0.0043096
	0.97484	1.0633	0.03974	0.0044997	1.0623	0.045681	0.0043555
	0.98113	1.0616	0.040364	0.0045703	1.0623	0.045468	0.0043352
	0.98742	1.0575	0.04158	0.004708	1.061	0.045586	0.0043465
	0.99371	1.051	0.044713	0.0050627	1.0581	0.049498	0.0047194
	1	1.0428	0.052416	0.0059349	1.0541	0.060642	0.005782

## Sheet: Figure 1e
Figure 1e	front/rear Cdc42 activity ratio
	reversers	non-reversers		p=9.2645e-04
	1.0763	1.0679
	1.0547	1.048
	1.0656	1.0925
	1.0639	1.1005
	1.0648	1.1128
	1.1192	1.0742
	1.0623	1.0902
	1.1182	1.1015
	1.0044	1.1202
	1.0609	1.0901
	1.0374	1.1108
	1.096	1.0886
	1.0992	1.0869
	1.068	1.1371
	1.1435	1.0959
	1.0792	1.0814
	1.1213	1.087
	1.1201	1.0604
	1.0555	1.0734
	1.0936	1.0794
	1.0791	1.0961
	1.0798	1.1029
	1.0788	1.0508
	1.0764	1.1006
	1.0851	1.1427
	1.0409	1.101
	1.0962	1.0459
	1.0723	1.0924
	1.0859	1.1244
	1.1006	1.1333
	1.0864	1.0154
	1.0649	1.1026
	1.1014	1.0732
	1.0958	1.0741
	1.0804	1.0804
	1.0751	1.0735
	1.08	1.0685
	1.062	1.088
	1.0805	1.1291
	1.0862	1.0961
	1.1081	1.1051
	1.1207	1.0852
	1.1379	1.061
	1.1008	1.1254
	1.1175	1.098
	1.0311	1.1162
	1.0852	1.1234
	1.1266	1.0996
	1.0925	1.1295
	1.0981	1.1077
	1.0826	1.1176
	1.0905	1.0216
	1.1419	1.0904
	1.1247	1.1435
	1.1401	1.1153
	1.0994	1.0846
	1.0808	1.0732
	1.1111	1.0837
	1.1633	1.0703
	1.0729	1.0929
	1.0747	1.0571
	1.1254	1.1003
	1.0974	1.1019
	1.0976	1.0779
	1.0673	1.1423
	1.0869	1.0915
	1.0632	1.1506
	1.0737	1.1166
	1.0919	1.0777
	1.089	1.1169
	1.1447	1.0708
	1.0867	1.1405
	1.0926	1.0977
	1.1254	1.1006
	1.1064	1.1279
	1.0977	1.1183
	1.1544	1.1133
	1.0972	1.1316
		1.0887
		1.1515
		1.1316
		1.124
		1.0992
		1.1325
		1.1435
		1.1527
		1.1282
		1.1142
		1.0905
		1.1332
		1.1256
		1.0898
		1.1362
		1.122
		1.1203
		1.1539
		1.1227
		1.116
		1.1585
		1.1676
		1.1474
		1.0767
		1.1452
		1.1549
		1.1514
		1.1487
		1.0982
		1.1065
		1.11
		1.1223

## Sheet: Figure 1f
Figure 1f	centroid speed (um/min)
	reversers	non-reversers		p=0.0034055
	5.852	21.945
	6.5835	19.019
	6.5835	1.463
	8.778	10.241
	8.0465	3.6575
	6.5835	8.778
	27.797	22.6765
	32.186	1.463
	0	20.482
	12.4355	8.0465
	12.4355	17.556
	11.704	12.4355
	20.482	9.5095
	10.241	5.852
	30.723	16.8245
	26.334	10.241
	19.019	23.408
	25.6025	21.945
	19.019	20.482
	16.093	5.852
	5.852	20.482
	18.2875	18.2875
	16.093	1.463
	5.852	10.241
	3.6575	29.26
	1.463	27.797
	4.389	5.1205
	10.241	19.019
	9.5095	22.6765
	13.167	19.7505
	4.389	12.4355
	16.8245	17.556
	25.6025	38.038
	18.2875	28.5285
	10.241	21.945
	4.389	15.3615
	10.241	27.0655
	24.1395	12.4355
	8.778	6.5835
	21.945	12.4355
	12.4355	13.167
	21.2135	21.945
	27.0655	2.1945
	19.019	20.482
	17.556	20.482
	0.7315	16.8245
	13.8985	23.408
	27.797	23.408
	23.408	20.482
	5.1205	16.8245
	20.482	25.6025
	17.556	5.1205
	24.1395	16.8245
	19.019	24.1395
	24.1395	19.019
	8.778	5.1205
	8.0465	15.3615
	8.778	10.241
	24.1395	4.389
	3.6575	21.2135
	8.778	10.9725
	13.167	10.9725
	1.463	15.3615
	17.556	16.8245
	14.63	27.797
	8.0465	19.019
	0.7315	27.797
	11.704	6.5835
	2.1945	13.8985
	18.2875	18.2875
	8.778	15.3615
	15.3615	37.3065
	13.8985	16.8245
	21.945	32.186
	13.167	19.019
	19.019	21.945
	19.7505	27.0655
	22.6765	17.556
		35.112
		27.797
		19.7505
		8.778
		12.4355
		18.2875
		24.1395
		27.0655
		10.9725
		20.482
		4.389
		23.408
		21.2135
		7.315
		19.7505
		13.8985
		13.167
		23.408
		28.5285
		26.334
		16.093
		22.6765
		31.4545
		16.093
		24.871
		35.8435
		27.797
		31.4545
		19.019
		16.093
		15.3615
		9.5095

## Sheet: Figure 1g
Figure 1g		front/rear Cdc42 activity ratio
	centroid speed (um/min)	reversers	non-reversers
	5.3043	1.0763
	6.7445	1.0547
	7.4623	1.0656
	8.4861	1.0639
	7.9071	1.0648
	7.2648	1.1192
	27.2965	1.0623
	32.4586	1.1182
	0.6218	1.0044
	11.3645	1.0609
	11.9001	1.0374
	13.699	1.096
	21.9027	1.0992
	9.9333	1.068
	31.0418	1.1435
	26.6351	1.0792
	19.8106	1.1213
	25.9187	1.1201
	18.13	1.0555
	15.9937	1.0936
	5.3372	1.0791
	18.3352	1.0798
	16.6248	1.0788
	6.0461	1.0764
	3.7565	1.0851
	1.9495	1.0409
	6.2526	1.0962
	11.0477	1.0723
	10.0223	1.0859
	12.2388	1.1006
	2.9384	1.0864
	16.3079	1.0649
	25.6498	1.1014
	18.4313	1.0958
	10.0014	1.0804
	4.4566	1.0751
	10.742	1.08
	23.4799	1.062
	9.1984	1.0805
	23.4028	1.0862
	12.1879	1.1081
	21.1835	1.1207
	27.5716	1.1379
	19.5432	1.1008
	18.1311	1.1175
	1.4586	1.0311
	13.2488	1.0852
	28.1941	1.1266
	24.4977	1.0925
	5.2907	1.0981
	20.9323	1.0826
	17.9801	1.0905
	25.0674	1.1419
	19.9551	1.1247
	24.6004	1.1401
	9.8926	1.0994
	8.1181	1.0808
	8.704	1.1111
	25.3338	1.1633
	2.8003	1.0729
	8.7713	1.0747
	15.2446	1.1254
	2.145	1.0974
	16.9346	1.0976
	13.9544	1.0673
	7.5112	1.0869
	2.251	1.0632
	10.5684	1.0737
	3.2233	1.0919
	16.9371	1.089
	10.2794	1.1447
	15.246	1.0867
	14.8818	1.0926
	22.108	1.1254
	13.9644	1.1064
	19.8601	1.0977
	20.3003	1.1544
	22.6657	1.0972
	21.8719		1.0679
	17.2148		1.048
	1.8929		1.0925
	11.2252		1.1005
	4.3052		1.1128
	9.9143		1.0742
	22.1312		1.0902
	1.4711		1.1015
	17.6059		1.1202
	9.4753		1.0901
	18.1709		1.1108
	13.4214		1.0886
	10.7623		1.0869
	5.5163		1.1371
	17.2724		1.0959
	11.0666		1.0814
	24.852		1.087
	24.0675		1.0604
	19.1097		1.0734
	6.8389		1.0794
	20.2199		1.0961
	19.6209		1.1029
	1.2919		1.0508
	10.7982		1.1006
	28.9122		1.1427
	29.2351		1.101
	5.9447		1.0459
	19.217		1.0924
	22.8273		1.1244
	18.5572		1.1333
	9.5534		1.0154
	19.5163		1.1026
	37.7626		1.0732
	28.8709		1.0741
	21.4149		1.0804
	13.6323		1.0735
	28.4588		1.0685
	11.8892		1.088
	6.8103		1.1291
	12.4153		1.0961
	11.803		1.1051
	22.009		1.0852
	2.8141		1.061
	21.5961		1.1254
	20.3423		1.098
	16.5264		1.1162
	25.0767		1.1234
	23.5935		1.0996
	20.9016		1.1295
	16.2259		1.1077
	24.9025		1.1176
	5.1211		1.0216
	16.6128		1.0904
	24.7384		1.1435
	19.3997		1.1153
	4.5455		1.0846
	14.2256		1.0732
	10.564		1.0837
	4.4163		1.0703
	21.7777		1.0929
	11.3538		1.0571
	8.8314		1.1003
	13.9938		1.1019
	17.193		1.0779
	28.036		1.1423
	19.953		1.0915
	28.1586		1.1506
	7.7832		1.1166
	15.3671		1.0777
	19.9682		1.1169
	16.0371		1.0708
	35.4204		1.1405
	18.0298		1.0977
	32.2533		1.1006
	18.8546		1.1279
	22.3415		1.1183
	27.6664		1.1133
	18.2226		1.1316
	34.3567		1.0887
	28.3644		1.1515
	20.338		1.1316
	8.1087		1.124
	13.4102		1.0992
	19.5753		1.1325
	24.4176		1.1435
	26.9623		1.1527
	15.0437		1.1282
	20.3593		1.1142
	3.3082		1.0905
	23.0171		1.1332
	21.4089		1.1256
	7.3937		1.0898
	20.0032		1.1362
	12.8107		1.122
	12.6822		1.1203
	23.9412		1.1539
	29.0881		1.1227
	26.4399		1.116
	15.5388		1.1585
	22.9512		1.1676
	31.7805		1.1474
	15.0245		1.0767
	24.7673		1.1452
	36.0485		1.1549
	28.122		1.1514
	31.8589		1.1487
	20.7984		1.0982
	16.8328		1.1065
	16.1147		1.11
	10.6158		1.1223

## Sheet: Figure 2a
Figure 2a	time relative to stimulation (s)	Cdc42 activity at original front			Cdc42 activity at original rear
		mean	SD	SE	mean	SD	SE
	-57	1.0605	0.038476	0.0082032	0.97055	0.02923	0.0062319
	-54	1.0602	0.037579	0.0080119	0.97006	0.028863	0.0061536
	-51	1.0598	0.03793	0.0080866	0.97036	0.028538	0.0060843
	-48	1.0591	0.037999	0.0081014	0.96993	0.028313	0.0060363
	-45	1.0588	0.037757	0.0080498	0.96962	0.028317	0.0060373
	-42	1.0585	0.037155	0.0079214	0.9694	0.028371	0.0060486
	-39	1.0584	0.037122	0.0079144	0.96933	0.028284	0.0060301
	-36	1.0577	0.037031	0.0078951	0.96928	0.028434	0.0060621
	-33	1.0579	0.036855	0.0078575	0.96911	0.028759	0.0061315
	-30	1.0579	0.036849	0.0078562	0.96969	0.028748	0.0061292
	-27	1.0573	0.03704	0.007897	0.9696	0.028845	0.0061498
	-24	1.0574	0.036851	0.0078566	0.9692	0.028797	0.0061396
	-21	1.0576	0.037004	0.0078893	0.9691	0.028794	0.0061389
	-18	1.0574	0.036904	0.0078681	0.96934	0.029421	0.0062725
	-15	1.0569	0.036526	0.0077874	0.96902	0.028973	0.0061771
	-12	1.0562	0.036691	0.0078226	0.96878	0.029211	0.0062278
	-9	1.0569	0.036811	0.007848	0.96848	0.029176	0.0062204
	-6	1.0568	0.03625	0.0077285	0.9685	0.028941	0.0061702
	-3	1.0568	0.036124	0.0077016	0.96833	0.029095	0.0062032
	0	1.0563	0.036195	0.0077168	0.96828	0.029046	0.0061927
	3	1.0557	0.036475	0.0077766	0.97008	0.029296	0.0062459
	6	1.0548	0.036021	0.0076797	0.97618	0.030808	0.0065682
	9	1.0542	0.036284	0.0077358	0.98348	0.032615	0.0069536
	12	1.0528	0.036275	0.0077339	0.99	0.034178	0.0072869
	15	1.0505	0.036843	0.0078549	0.99475	0.035158	0.0074958
	18	1.0479	0.037127	0.0079155	0.99803	0.03606	0.007688
	21	1.0454	0.037175	0.0079257	1.0007	0.036252	0.007729
	24	1.0423	0.037854	0.0080706	1.0031	0.035653	0.0076012
	27	1.0387	0.038595	0.0082285	1.0042	0.0353	0.0075259
	30	1.0351	0.038659	0.0082422	1.0053	0.036044	0.0076846
	33	1.0309	0.038886	0.0082906	1.0062	0.036262	0.007731
	36	1.0275	0.039271	0.0083725	1.0071	0.036703	0.007825
	39	1.0238	0.039652	0.0084539	1.0083	0.036815	0.0078489
	42	1.0203	0.039241	0.0083661	1.0087	0.037438	0.0079817
	45	1.0166	0.039627	0.0084486	1.0095	0.037598	0.0080159
	48	1.0137	0.040035	0.0085354	1.0105	0.037977	0.0080967
	51	1.0108	0.040019	0.008532	1.0106	0.038197	0.0081437
	54	1.0082	0.040185	0.0085675	1.0108	0.037874	0.0080748
	57	1.0061	0.039675	0.0084588	1.0109	0.037333	0.0079595
	60	1.0043	0.039854	0.0084969	1.0103	0.037214	0.007934
	63	1.0018	0.039375	0.0083948	1.0106	0.037027	0.0078942
	66	1.0003	0.03922	0.0083618	1.0107	0.036842	0.0078548
	69	0.99789	0.038717	0.0082546	1.0104	0.036893	0.0078655
	72	0.99597	0.037812	0.0080615	1.0107	0.036064	0.0076889
	75	0.99414	0.036969	0.0078819	1.0105	0.036051	0.0076861
	78	0.99222	0.036196	0.0077171	1.0099	0.035581	0.0075858
	81	0.99103	0.03562	0.0075943	1.0093	0.035413	0.00755
	84	0.98909	0.035587	0.0075873	1.0094	0.035359	0.0075386
	87	0.98782	0.035081	0.0074793	1.0095	0.035045	0.0074715
	90	0.98586	0.034365	0.0073267	1.0091	0.033945	0.0072371
	93	0.98532	0.034168	0.0072847	1.0088	0.033848	0.0072165
	96	0.98443	0.033869	0.0072209	1.0083	0.033267	0.0070926
	99	0.98289	0.033596	0.0071628	1.0082	0.033123	0.0070619
	102	0.98215	0.033731	0.0071915	1.0081	0.032853	0.0070042
	105	0.98105	0.033405	0.0071219	1.008	0.032846	0.0070029
	108	0.98021	0.032974	0.0070302	1.008	0.033063	0.007049
	111	0.97936	0.033131	0.0070635	1.008	0.03306	0.0070484
	114	0.97843	0.033045	0.0070451	1.009	0.032559	0.0069416
	117	0.97718	0.032521	0.0069335	1.0088	0.032568	0.0069435
	120	0.97574	0.032371	0.0069015	1.0089	0.032212	0.0068676

## Sheet: Figure 2b
Figure 2b	time relative to stimulation (s)	derivative of Cdc42 activity at original front			derivative of Cdc42 activity at original rear
		mean	SD	SE	mean	SD	SE
	-54	-0.00032011	0.0035442	0.00040131	-0.00048379	0.0026463	0.00029964
	-51	-0.00041257	0.0032959	0.00037319	0.00029467	0.0024822	0.00028105
	-48	-0.00068159	0.0043121	0.00048825	-0.00043141	0.0029732	0.00033664
	-45	-0.0003256	0.0037942	0.0004296	-0.00030527	0.0026433	0.0002993
	-42	-0.00026686	0.0031845	0.00036057	-0.00022398	0.002258	0.00025567
	-39	-0.00011865	0.0033701	0.00038159	-6.5119e-05	0.0026533	0.00030043
	-36	-0.0007101	0.0035372	0.00040051	-5.6714e-05	0.0030885	0.0003497
	-33	0.00016701	0.0032395	0.0003668	-0.00017184	0.0022654	0.0002565
	-30	6.4039e-05	0.0039457	0.00044677	0.0005811	0.0025656	0.0002905
	-27	-0.0006091	0.0028986	0.00032821	-8.4813e-05	0.0022111	0.00025036
	-24	0.00011974	0.0038021	0.00043051	-0.00039917	0.0024969	0.00028272
	-21	0.00017431	0.0030038	0.00034011	-0.00010176	0.0020408	0.00023108
	-18	-0.00024515	0.0028696	0.00032492	0.00023911	0.0024614	0.0002787
	-15	-0.00049322	0.0032688	0.00037011	-0.00031822	0.0023564	0.00026681
	-12	-0.00062458	0.0031838	0.00036049	-0.00023776	0.0025342	0.00028695
	-9	0.00064039	0.0035348	0.00040024	-0.00030168	0.0030503	0.00034538
	-6	-0.00012003	0.0033954	0.00038445	1.9872e-05	0.0026555	0.00030068
	-3	5.8359e-05	0.0033552	0.0003799	-0.0001719	0.0022069	0.00024988
	0	-0.00050003	0.003666	0.00041509	-4.8742e-05	0.0024861	0.00028149
	3	-0.0006348	0.0045551	0.00051576	0.0018025	0.0028467	0.00032233
	6	-0.00092708	0.0032329	0.00036606	0.0060951	0.00576	0.00065219
	9	-0.0005557	0.0037186	0.00042105	0.0072991	0.00621	0.00070314
	12	-0.001445	0.0038152	0.00043198	0.006524	0.0045595	0.00051626
	15	-0.0022361	0.003886	0.00044	0.0047466	0.0036776	0.0004164
	18	-0.0026291	0.0040419	0.00045766	0.0032774	0.0033345	0.00037756
	21	-0.0025293	0.0039458	0.00044677	0.0026662	0.0032516	0.00036817
	24	-0.0030316	0.0043669	0.00049446	0.0024489	0.0038017	0.00043045
	27	-0.0036157	0.0035866	0.00040611	0.0011055	0.0031207	0.00035335
	30	-0.0035886	0.0041944	0.00047492	0.0010217	0.0033812	0.00038284
	33	-0.0041994	0.004359	0.00049356	0.00094689	0.0033353	0.00037765
	36	-0.0034723	0.0045032	0.00050989	0.00091801	0.0031476	0.0003564
	39	-0.0036098	0.0045591	0.00051621	0.0011495	0.0030268	0.00034271
	42	-0.0035325	0.0045736	0.00051786	0.00039138	0.0037187	0.00042107
	45	-0.0037112	0.0042709	0.00048358	0.0008462	0.0038556	0.00043656
	48	-0.0029287	0.0033208	0.000376	0.00096732	0.0031531	0.00035702
	51	-0.002909	0.0032866	0.00037214	9.2452e-05	0.0036089	0.00040863
	54	-0.0025195	0.0039689	0.00044939	0.00020088	0.0029358	0.00033241
	57	-0.0021853	0.0042415	0.00048026	8.1453e-05	0.0040085	0.00045387
	60	-0.0017807	0.0032969	0.0003733	-0.00056114	0.0033059	0.00037432
	63	-0.002488	0.0027146	0.00030736	0.00026912	0.003238	0.00036664
	66	-0.0015337	0.0038921	0.00044069	0.00017625	0.0039131	0.00044307
	69	-0.0023673	0.0038275	0.00043338	-0.00035998	0.0031006	0.00035108
	72	-0.0019228	0.0030976	0.00035074	0.00030778	0.0034174	0.00038695
	75	-0.0018261	0.003154	0.00035712	-0.00019746	0.0036306	0.00041109
	78	-0.001928	0.0036179	0.00040965	-0.00056202	0.003768	0.00042664
	81	-0.0011893	0.003382	0.00038293	-0.00067016	0.0030877	0.00034961
	84	-0.0019359	0.0031374	0.00035524	0.0001108	0.0034057	0.00038562
	87	-0.0012684	0.0030575	0.00034619	0.00015254	0.0028001	0.00031705
	90	-0.0019631	0.003192	0.00036142	-0.00047629	0.0032832	0.00037175
	93	-0.00054128	0.002876	0.00032565	-0.00025963	0.0034295	0.00038831
	96	-0.00088734	0.002937	0.00033255	-0.0004835	0.0032832	0.00037175
	99	-0.0015457	0.0024715	0.00027984	-0.00010402	0.0029937	0.00033897
	102	-0.00073248	0.0028492	0.00032261	-0.00013027	0.0026639	0.00030163
	105	-0.0010994	0.0027042	0.00030619	-4.096e-05	0.0030956	0.00035051
	108	-0.00084269	0.0024402	0.0002763	-5.3924e-05	0.0030927	0.00035018
	111	-0.00084962	0.0025844	0.00029263	4.806e-05	0.0055208	0.0006251
	114	-0.00092721	0.0026911	0.00030471	0.00093439	0.0055986	0.00063392
	117	-0.0012574	0.0025476	0.00028845	-0.00018003	0.0030548	0.00034589
	120	-0.0014356	0.0021413	0.00024246	8.109e-05	0.0031917	0.00036139

## Sheet: Figure 2c
Figure 2c	time relative to stimulation (s)	centroid speed (um/min)
		mean	SD	SE
	-54	11.332	8.0453	0.91095
	-51	12.106	8.7715	0.99318
	-48	12.652	9.3241	1.0558
	-45	12.945	9.6372	1.0912
	-42	12.943	9.6677	1.0946
	-39	12.63	9.3988	1.0642
	-36	12.535	9.0973	1.0301
	-33	12.69	8.9937	1.0183
	-30	12.74	8.9506	1.0135
	-27	12.791	8.9929	1.0182
	-24	12.89	9.0503	1.0247
	-21	13.067	9.0135	1.0206
	-18	13.302	8.8794	1.0054
	-15	13.571	8.6841	0.98328
	-12	13.94	8.502	0.96266
	-9	14.374	8.3341	0.94365
	-6	14.733	8.1474	0.92251
	-3	14.848	7.9849	0.90412
	0	14.597	7.92	0.89676
	3	13.94	7.9459	0.8997
	6	12.907	8.0342	0.90969
	9	11.5	8.1942	0.92781
	12	9.7049	8.4809	0.96027
	15	7.5974	8.9631	1.0149
	18	5.4104	9.6027	1.0873
	21	3.3681	10.332	1.1699
	24	1.5841	11.168	1.2645
	27	-0.059784	12.06	1.3655
	30	-1.6722	12.83	1.4527
	33	-3.265	13.423	1.5199
	36	-4.8275	13.894	1.5731
	39	-6.3381	14.247	1.6131
	42	-7.7452	14.532	1.6454
	45	-8.9792	14.743	1.6693
	48	-9.9819	14.847	1.6811
	51	-10.728	14.826	1.6787
	54	-11.265	14.694	1.6637
	57	-11.709	14.472	1.6386
	60	-12.138	14.138	1.6008
	63	-12.629	13.643	1.5447
	66	-13.167	13.03	1.4754
	69	-13.66	12.407	1.4048
	72	-14.129	11.798	1.3358
	75	-14.508	11.315	1.2811
	78	-14.671	11.048	1.251
	81	-14.723	10.897	1.2339
	84	-14.809	10.678	1.209
	87	-14.915	10.418	1.1797
	90	-14.881	10.26	1.1617
	93	-14.76	10.131	1.1472
	96	-14.645	9.9247	1.1237
	99	-14.587	9.6294	1.0903
	102	-14.545	9.4122	1.0657
	105	-14.464	9.3026	1.0533
	108	-14.346	9.1512	1.0362
	111	-14.239	8.9379	1.012
	114	-14.258	8.757	0.99154
	117	-14.394	8.6024	0.97403
	120	-14.427	8.3884	0.94979

## Sheet: Figure 2d
Figure 2d	time relative to stimulation (s)	relative change in cell length		relative change in cell area
		mean	SE	mean	SE
	-57	1	0	1	0
	-54	1.0009	0.0013391	0.99951	0.0012472
	-51	1.003	0.0027345	1.0007	0.0018731
	-48	1.0017	0.0032366	0.99902	0.0019689
	-45	0.99994	0.0037267	0.99747	0.0022346
	-42	0.99885	0.0042244	0.99741	0.0025199
	-39	1.002	0.0045935	1.0005	0.0026915
	-36	1.0013	0.005034	1	0.0027184
	-33	1.0005	0.0055469	0.99888	0.0029857
	-30	1.0011	0.0060154	0.99885	0.0032859
	-27	1.0026	0.0061796	1.0002	0.0031332
	-24	1.0054	0.0062313	1.0018	0.0032613
	-21	1.0062	0.0062106	1.0019	0.0031992
	-18	1.0067	0.0064355	1.0022	0.0032017
	-15	1.008	0.0066896	1.0025	0.0031491
	-12	1.0084	0.00711	1.0022	0.0032795
	-9	1.0077	0.0074245	1.0015	0.0031608
	-6	1.0093	0.0075066	1.0023	0.0032099
	-3	1.013	0.0079314	1.0053	0.0034671
	0	1.0148	0.0082953	1.0057	0.0035538
	3	1.0151	0.0081831	1.0052	0.0037097
	6	1.0171	0.0086064	1.005	0.0039917
	9	1.0213	0.008843	1.0056	0.0039672
	12	1.0294	0.009549	1.0073	0.004188
	15	1.0355	0.01022	1.0078	0.0041805
	18	1.0451	0.01103	1.0089	0.0043312
	21	1.0526	0.011608	1.0084	0.0042803
	24	1.0609	0.01256	1.0098	0.0041957
	27	1.0692	0.013583	1.0106	0.0042205
	30	1.076	0.014431	1.0095	0.0045377
	33	1.0788	0.016214	1.008	0.0056272
	36	1.0863	0.01702	1.0092	0.0059365
	39	1.0882	0.017817	1.0077	0.005983
	42	1.0923	0.01877	1.0084	0.0062733
	45	1.0965	0.018705	1.0094	0.0059032
	48	1.0927	0.019014	1.0076	0.0059691
	51	1.0898	0.019705	1.005	0.0060586
	54	1.0851	0.019997	1.0026	0.0061977
	57	1.0756	0.01965	0.99838	0.0064089
	60	1.0667	0.019631	0.99404	0.0063648
	63	1.0613	0.019612	0.99277	0.0063885
	66	1.0534	0.01975	0.99021	0.0065587
	69	1.0465	0.019484	0.9879	0.006625
	72	1.0393	0.01912	0.98649	0.0068073
	75	1.0313	0.018301	0.98474	0.0064934
	78	1.0226	0.017588	0.98295	0.0063958
	81	1.0142	0.016864	0.98077	0.0062956
	84	1.0046	0.016265	0.97692	0.0062829
	87	0.99727	0.015957	0.9751	0.0063416
	90	0.99083	0.015581	0.97346	0.0063067
	93	0.98031	0.015576	0.96881	0.0069498
	96	0.98283	0.015405	0.97167	0.0060046
	99	0.98176	0.015586	0.97233	0.0060979
	102	0.97884	0.015712	0.97119	0.0062134
	105	0.97199	0.016352	0.9676	0.007234
	108	0.97777	0.015909	0.97235	0.0062265
	111	0.97734	0.016433	0.97247	0.006456
	114	0.97706	0.016843	0.97344	0.0064165
	117	0.97254	0.017455	0.97099	0.0067944
	120	0.97196	0.017887	0.97075	0.0066719

## Sheet: Figure 2e
Figure 2e	time offset (s)
	rear response	front response	cell stalling	Cdc42 crosspoint
	10.1255	29.6863	29.2356	91.9664
	5.0448	22.4371	17.3639	54.8006
	4.613	15.1039	18.609	43.732
	6.6904	30.2438	14.717	19.8747
	11.6412	28.4176	30.4334	57.3872
	11.6499	16.7522	20.7354	36.1304
	12.4465	12.0416	18.0898	22.4721
	29.5899	5.526	15.0835	48.8362
	180	139.921	14.4235	14.6534
	6.9691	17.4287	14.228	26.8428
	3.7888	13.6755	16.2703	11.0661
	6.2872	8.5285	13.5203	24.9784
	10.3094	19.0941	26.7719	62.5709
	6.3724	18.5526	10.0077	24.7015
	6.1	4.8609	166.502	161.597
	20.0402	7.7256	19.5662	34.7648
	9.1699	37.8502	49.0926	83.8626
	4.5776	9.4573	29.4317	38.7555
	10.8167	9.9166	13.7324	21.8638
	7.801	21.8894	18.9268	35.1604
	13.3107	30.7949	4.1147	54.5622
	9.7841	7.3272	44.1582	43.9276
	7.8868	25.2569	18.9263	41.0609
	11.335	36.8033	76.3743	179.78
	5.9236	27.4501	7.2287	86.4276
	5.0711	13.0264	13.492	15.2775
	13.5087	4.8392	55.5753	74.7064
	72.2245	86.1928	93.4013	119.847
	3.7352	16.1837	19.4387	27.9643
	14.7227	44.4811	69.4443	114.172
	5.9627	13.0868	11.0582	18.9203
	7.7067	118.42	46.6508	219.846
	8.0236	23.9434	40.7491	84.5533
	6.5669	17.9624	17.4656	46.8525
	11.7724	28.9458	22.5599	63.4711
	6.5231	27.6574	18.7686	31.9262
	17.953	13.069	33.6874	44.119
	14.1725	36.4779	26.9528	47.9358
	5.1856	45.0891	77.4086	114.799
	21.0429	31.6116	58.5205	113.561
	6.1025	24.5959	26.9456	41.1343
	23.3433	66.3289	82.2776	139.334
	7.4143	26.6423	30.7745	44.3506
	6.9057	20.7003	23.9961	43.755
	6.2035	34.9942	29.3433	81.9403
	15.7852	21.0256	14.0074	25.8932
	5.7348	23.3517	17.6354	31.7834
	8.2401	20.3075	50.0179	56.0134
	7.23	2.4455	14.9108	23.5282
	5.1768	16.8595	10.8306	23.5761
	9.8812	33.4669	39.7568	94.4706
	7.1119	22.6711	31.0268	46.0062
	5.4187	26.8029	67.0721	102.985
	6.608	39.7533	65.0577	81.6959
	119.3	31.9135	116.64	161.56
	7.9047	23.023	22.3168	61.3732
	3.7256	28.1683	23.8061	34.3608
	7.317	15.8301	35.0284	60.6395
	4.8255	23.4445	32.8117	91.8817
	6.7752	67.4177	66.0675	83.6859
	5.314	15.596	16.2841	23.9912
	4.1579	15.3752	16.472	30.8455
	6.2439	19.9865	0.8092	30.3292
	4.8878	15.516	21.0307	46.1059
	122.111	27.4202	87.9024	146.883
	38.2822	15.9747	46.1202	103.392
	3.4619	14.3403	1.8827	6.9982
	4.7706	24.5191	25.6695	31.417
	10.2705	11.6546	8.7102	49.7524
	6.0098	10.7763	20.8653	41.1994
	7.2139	37.1551	36.0609	162.468
	8.8523	21.3596	17.2893	41.0271
	7.0702	28.5669	18.8116	78.9809
	8.3084	28.5483	83.3574	128.392
	5.9733	20.8743	27.1118	64.4555
	3.9539	19.2856	24.3992	29.3964
	6.0683	25.0451	42.986	82.2189
	3.6364	16.5598	15.3626	27.5564

[truncated: 58 more sheets: Figure 2f, Figure 2g, Figure 2h, Figure 3b, Figure 3c, Figure 4a, Figure 4b, Figure 4c, Figure 4d, Figure 5c, Figure 5d, Figure 5e, Figure 5f, Figure 5g, Figure 6a, Figure 6c, Figure 6d, Figure 6e, Figure 7a, Figure 7b …]
